# Supplementary material for: Applying of Hierarchical Clustering to Analysis of Protein Patterns in the Human Cancer-Associated Liver
Source: PLoS One. 2014 Aug 1;9(8):e103950. doi: 10.1371/journal.pone.0103950 (PMC4118999; doi:10.1371/journal.pone.0103950)
Supplement: Table S1 — Normalized intensities of the spots on 2DE gels of human liver cytosolic fraction. (XLS) [file pone.0103950.s004.xls]

## Sheet: data
Spot ID	gel_1	gel_10	gel_11	gel_12	gel_13	gel_14	gel_15	gel_16	gel_17	gel_18	gel_19	gel_2	gel_3	gel_4	gel_5	gel_6	gel_6_new2	gel_6_samodel4	gel_6_samodelN	gel_7	gel_8	gel_9
1	213.2	139.953		223.683	98.996			131.91					137.372		46.4	323.679	136.733	207.059		135.153	315.099	24.4
2	265.255	147.361		169.851	140.682			130.196					95.3412		66.6941	372.981	129.368	247.816	24.1294	103.008	249.005	79.2195
3	51.298	35.5333		55.9647	110.874			68.651					120.463		21.9216	202.063	44.698	77.6118		36.7686	40.0588	50.0784
4	155.596	67.1137		101.004	70.9843			57.9804					128.212		17.5569	154.518	273.57	260.322		120.725	383.048	30.0314
5		30.0745		55.2432	56.7411								62.9255			160.278		60.4745		19.0314	49.0588
6					64.9137								49.3922		11.8235	79.2549		45.6706		20.3373
7			11.1804				33.7765									24.7765	17.8235	10.3098		29.1608
8			19.0627													34.6039	13.7922			30.3373
9	48.8588	57.3058	27.9608		66.8274	89.7764	107.573	95.2274		16.9294					68.6745	203.522	4.32157	96.9373	26.8824	143.184		24.6745
10	85.6666	81.6156	67.2745	58.6196	63.3215	123.275	92.6	40.1255		39.6863	33.0706				61.0784	209.063	6.56863	277.793	48.4235	81.6627		64.2745
11	16.6118					25.7373	42.5647	17.5647							28.7255	103.345		24.2549		36.7961		14.2549
12															20.7216	32.1294				19.5137
13			6.65882				17.9059									34.4628				28.4863		14.5412
14	62.3216	484.843	363.274	415.76	836.807	440.235	531.96	635.437	21.6353	928.699	500.322	43.0118	281.142	282.769	216.781	642.342	298.032	644.39	304.84	465.458	700.283	297.985
15	40.6392					29.4	29.9882			96.3413		46.2	21.8941			53.8981	39.9372	69.4274	8.57647		63.7961
16			22.2196			21.1137				161.338			9.19216			77.7647	9.32941	28.0745	2.28627	21.9882	90.8744
17	112.49		19.0274			69.4392	129.204		10.7569	23.1451		64.3569	62.6627			125.851	37.9765	83.7255	22.3686	59.2667	107.828	21.3333
18			76.1686			53.2274	15.5882	26.0981				42.8471	13.9725			50.5922	24.2235	37.2706	1.87451	38.051	73.4509
19		261.612	140.655	167.93	250.934	198.816	393.679	125.976	0.458823	235.859	283.589		52.851	55.8941	44.4745	224.95	102.608	96.9567	120.082	109.169	377.949	76.0823
20		86.0705	37.0314	30.4392	52.8548	71.6862	270.201	57.6079	6.9098	114.365	111.114	18.2667	12.1137			116.063	34.8353	12.3922	26.3765	56.7059	87.2587	40.5961
21			11.0941					27.4353								37.8353	17.9686	31.3294		36.5961		14.9216
22			59.098				22.3412									29.2549	10.1725	4.87059	4.80392	34.6627
23						33.698	141.996	19.2471		56.4666	13.1059		42.0588		30.6824	123.412	21.4588	26.2824	23.5961
24		69.3883	41.1608	91.7373				163.2			24.851	72.6745	17.7216		6.61569	135.777	119.851	98.5099	10.3412	47.5922	116.572
25	166.09	96.3411	143.596	95.149	292.095	227.463	163.871	124.721	23.4039	270.452	180.593	167.592	118.074	352.322	70.7137	144.236	112.431	182.287	162.706	136.333	205.444	53.7569
26			74.1804								20.1333					46.3765	11.2784			20.1765
27				29.2549	94.0509	61.651	75.9961	60.1294	8.12549	162.369	64.7922		50.0902		13.6235	93.6078	16.6549	14.251	49.5569	38.2275		8.92549
28					61.9961	14.9922	17.7686	34.0706	874.924	37.8706				6.23921		44.4902	6.74118	10.8706	8.12549
29	52.9176		46.5883			148.071	178.267	101.33	17.9294	341.853	171.702	27.5451	161.345	17.1137	47.8627	162.149	144.361	89.4745	111.22	278.154	79.0745	99.498
30	106.6	179.679	18.6549	57.7255	114.659	138.6	48.8	15.8392	406.211		59.7216	46.851	39.5059	67.6275	18.0353	190.718	26.7882	26.8314	3.63529	62.3804	141.49	20.4941
31		90.9294	21.3647	43.2785		77.7647	41.8039	20.6549	0.333333	51.2588	15.2039		26.549	14.1647		85.5568	56.9922	99.8431	34.702		21.451
32	74.5961	113.819	58.851	16.5686	208.012	65.7019	38.3177	23.8118	95.4943	61.8588	67.5176	80.5451	59.6157	36.5961	25.7804	98.8157	92.3137	90.4118	41.4706	70.9176	96.7765	59.3216
33	47.7059		37.2392	61.8588	96.9883	176.82	95.5764	29.6039	202.215	63.7764	73.7019	76.4157	82.6		22.8078	79.4353	46.9961	104.49	48.2745			61.4745
34	12.5176	201.977	135.42	94.7686	89.2588	146.451	133.949	140.878	20.6078	58.9647	38.1372	74.2589	56.8902	110.572	17.5176	264.628	44.4706	156.208	137.431	93.3804	77.949	15.1098
35	20.4314		41.6432			86.0902	64.7098	27.7294	36.698	121.392	79.451	14.5961	52.8118		32.0078	62.102	57.898	46.3137	22.7098	25.0784	52.6078
36	210.992	386.388	280.177	302.365	352.498	286.232	280.314	389.647	19.6902	344.495	243.016	490.034	534.882	359.973	178.753	495.223	329.11	714.169	485.125	355.071	311.541	143.161
37	18.1176							18.7882	133.11			76.7217	69.8784			87.5568	12.6039	51.898	21.6	39.2667
38		153.075	26.4039	146.906		114.231	87.3372	25.7137		24.7843	11.549		30.7216	43.6039	24.949	76.4666	26.3529	49.7294	18.3804	44.8157	180.8
39				58.3726							42.4628	13.1686				47.9843		12.0706
40						69.8666	74.9333				108.235	28.6941				54.0353		56.8431	0.866667		56.9529
41	29.1608	140.514	73.6549	82.0823	86.0235	89.6667	82.1804	82.0431	50.5687	263.19	83.0235		65.7333	67.0079	45.753	187.216	54.6079		67.3098	71.302	75.3921
42										26.8745						47.1882		26.0628	4.30588
43	26.4	127.623	16.5882		33.2471	53.5333	93.0666	47.1098	28.8667	73.7646	13.3961	55.6313	41.7098	76.2666	54.7843	106.427	41.102	65.0823	77.5764	17.3608	39.0745	27.9686
44	15.3961	58.7372	51.102	31.6039		68.9647	41.6235	25.9059	0.235294	18.5922	46.4196		23.7608	46.8196	15.4549	84.4705	31.1961		39.851		12.6863
45			21.6157		84.2078	28.9529	133.035	37.3961	8.7451	108.831	19.5412		37.2941	20.502		63.7882	15.2039	6.74118	25.3804
46								15.0588								25.1294	7.72941	5.90588	2.22353
47										25.9921						40.8078	7.16863	10.2471	18.3608
48	74.5295	250.526	124.337	286.283	177.388	219.518	207.118	181.749	102.796	223.491	170.714	116.898	143.894	155.855	176.561	188.953	147.78	191.757	177.153	104.988	93.3451	69.3608
49								28.0118	315.726					10.4353		15.5922	4.61961
50						30.3922	66.3255	30.1922	14.8941	14.7922	24.2549		18.4392	8.99608	35.6157	42.0902	1.97647	15.0902	44.4235
51	22.6902		28.8196	52.8393		90.3686	98.1725	62.2627	14.7608	153.745	73.3176	131.545	58.9843	65.9725	78.4666	86.2392	47.3451	44.5412	47.8275	27.9294
52			18.4431		46.7843			19.2118	10.0431	48.9215	22.7961	20.651	50.3961	10.9529		21.5333	23.2235	33.3804	6.0549
53			15.1765			56.6314	71.749	36.5961	55.8785	16.7255	25.7372	26.2431	42.502	23.8431	54.4745	23.1098	7.85882	17.8823	43.749
54	13.5451	96.047			49.4628	143.581	46.8823	114.968	15.2039	98.098	23.8118		47.1843	13.9333	46.7608	87.945		58.1177	21.7765
55	12.6039	178.51		23.8784	93.2275		28.0667		105.965	109.329		46.5568	22.4549	15.1333	62.1372	53.2157	26.6471	47.4235	50.9686	44.9569	10.9137
56	44.7647	195.53	34.7059	35.8235	48.8314	89.8824	25.6039	179.204	34.0784	61.7686	104.941	220.796	162.91	122.232	71.2392	105.569	65.5373	156.871	106.345	18.6549	79.6157	32.1059
57	15.4667	109.533		42.9569	23.2745	26.7294	50.4902	31.749		60.196		18.6745	23.9216	11.0196	21.9569	55.0353	38.0235	21.6667	40.3177
58																5.79608	10.3608
59									321.656							4.02353	5.52157	4.98039
60																8.43922	9.03137		2.86667
61																30.6667	23.8823	7.81569	1.76471
62	65.698	560.199	265.424	255.267	345.274	248.338	362.757	245.906	47.3177	394.898	442.917	408.232	189.785	273.553	57.2157	327.33	261.753	145.494	235.695	186.683	288.569	78.2196
63	35.1922	258.848	33.3177	163.483	266.11	88.4784	19.3216	390.31	76.9764	209.224	36.749	129.58	117.333	106.102	18.8235	112.423	18.7922	199.487	35.6392	43.6196	24.1373	61.0902
64	18.3216					83.2706	145.722				86.6902			6.19216	104.322	51.7294	49.8705	27.1882	89.0079
65																70.7568		13.0627
66	265.557	973.107	485.967	946.066	842.546	629.708	651.305	1395.27	478.643	711.533	616.763	234.691	255.581	750.95	240.142	1101.36	632.203	135.796	220.612	663.453	615.363	499.352
67																47.5255	29.6824	48.4079	86.7412		20.8392
68			16.9529													28.2902		30.3843
69		165.906						44.7412								44.1176		13.3373			135.561
70	51.9686		19.8588					38.902			17.3725		67.1647			25.2157				45.6471
71								32.9647	140.228		18.8863	35.6039		28.8706		44.6431		38.2706	10.8353	23.9843
72										20.7843						14.3725	9.28235	86.7686
73																13.149	9.54118	9.61961	0.380392
74																13.7725			11.1608
75											13.8824					18.7843	5.77647	7.05882	7.69804
76								36.1686	28.8314				14.902			35.5177	2.10588		8.59216	16.6039		11.4863
77		73.0901				52.3255	197.212	58.8745		50.651			30.0588			44.6353	10.9725		14.7608	36.4235	141.816
78	12.7216	53.4393	18.4941						152.769	19.8588			36.2863	29.1372		38.4588	32.8745	44.8431	19.7882		35.8941
79	25.2784	63.655	19.0275	69.753	91.0548	45.1333	136.118	94.1568	251.954	109.278			46.4039	15.8902		63.2079	69.0392	24.9843	46.9137	33.0902	29	19.6392
80	29.349	106.078			151.306	47.6745	53.5961	25.0274	125.694	44.2		57.1922	47.4471	26.3255		59.6196	27.4118	58.9882	33.1333
81																16.8549			19.3726
82			93.2391				19.1373	19.5255	9.6549		29.498					12.7216	15.4392		27.7098
83																9.66667
84								21.5686								18.1686	58.6157
85																23.1922			1.96078
86								16.3529		20.1686						37.3216	7.30196	25.6588	1.80784	19.3059
87																53.8235	6.67059	26.2314
88	51.1176					29.5294		25.4471					27.8118			60.4941		27.9961	0.584314		73.5726	25.6471
89																44.5608		11.2039
90																8.86275		4.32549
91																41.4471	13.5216	4.98431
92																32.0275		10.9373
93						14.0039		64.8353								37.6		11.702
94																36.6275		7.79608
95																11.6588
96																16.1725
97																21.4588
98																9.60392		9.15294
99																23.8157		14.8784
100																13.1569	3.68235	12.6157
101						15.4353										67.0627	10.6	62.2824	2.71373
102						15.2		40.2941		12.7922	12.8627		17.4824			35.3608	14.4353	35.8549	1.68627	20.4627	72.9999
103	4.43137															31.6549	8.96863	14.9882
104													12.7529		7.76471	26.6079		7.08235
105	18.9882															19.2118	12.8941	46.0196
106																8.52941
107																5.99608		8.60392
108																6.2549		9.72549
109															11.5098	18.3804
110																7.64314		3.03922
111																4.85098
112																8.0549
113																6.02745
114																14.6275	13.3451	10.3412
115																11.1686		22.4706
116																8.6		201.33
117							20.7412									9.17255	16.8078	5.76078
118							52.2235									12.6235	9.53725	15.3098
119							21.0196									8.70588	4.62745
120																4.00784		7.00784
121																3.28627
122																3.23922		2.82745
123																22.0078		6.67451
124																10.8549
125																20.0392
126																22.2667
127						29.5725										50.3529		11.1255
128						9.18039		28.1686						14.6157		30.9412	33.0941	21.0784	3.2	54.6706	51.5569
129						17.302										41.0392		18.7725
130						27.7255										31.0784		6.98431
131								8.0549				14.8471				26.1098	0.803922	7.12941
132						8.78039										31.7333	1.93725	4.52941
133						7.13333										28.4863	6.31372	2.67843
134	50.702				66.7333	75.7686	29.5686	209.44		40.1255	15.8431	35.0039	80.1608	88.6119	22.3843	150.996	63.8705	36.3922	17.0627	33.8157	24.9294	81.4078
135						13.5098		5.0549		8.16078						31.1725	3.01176	7.19216			17.1569
136			57.7333		59.2667	70.3333	69.3529			44.7922	42.6118	57.3256	48.4431		17.651	154.659	68.0197	114.69	34.5216	38.349	88.8078	75.0941
137							56.2745	38.2118		45.2117					20.7725	32.1294	16.0941	14.5843	7.44706			4.18431
138						14.3137		19.5059					5.35294	26.6431		37.9373	20.3098	11.1569	2.00784	24.4078	63.4706	15.9961
139	16.9176	84.4549	60.047			138.878	37.8078	130.549	11.2235	74.4393	25.5059		25.5412	162.196	10.7216	96.6195	7.80784	64	37.2667	25.8941	71.2353	10.0471
140	34.149		16.6863			29.3373	25.3765	46.6392		83.8274			47.4353			66.8039	6.10196	34.4275	6.78431	39.5137
141			55.7295		266.918	176.773		131.953		45.4314			75.7098	18.8157	20.1059	59.7843	13.3137	27.5765	5.72549	24.8627	134.769	10.2196
142																40.098	5.24706	5.63529
143						17.2706		24.8902			27.1451		18.698	123.318		78.6196	29.5412	30.7216	3.27843
144						11.1059		6.70588						10.7529		12.3725	8.12157	3.17255
145								20								16.1373		11.4392
146								15.1882								28.9137		10.6588	2.75686
147	49.9137	169.494	29.9608	56.5961	76.2471	61.6588	21.6078	80.6118	19.5882	34.4863	51.7412		40.3412	99.2627	31.9059	99.4784	57.2118	92.6511	81.7215	24.5412	61.549	68.2588
148					112.384	22.5451	64.5098	52.0039		20.5804	46.349		6.62353	151.027	34.4627	38.0196	7.59216	9.77255	1.98039		18.1686	8.74118
149								15.3569								35.0706		9.97255
150						21.8667				36.6353			10.3216			33.0118		9.96863	7.3451	30.0235
151	28.1176					29.5922		68.7412	29.7921	156.522	39.5333					153.863		138.91	104.149	17.8118	27.2863
152						8.94902	69.0274	38.1177								188.459	19.0353	31.2039	42.6431		24.8745
153	51.3451	162.82	29.5294	79.447	70.7569	52.298	30.2863	79.6627	16.851	57.0862	45.5569		44.5059	108.843	38.8	97.8236	54.1569	119.828	96.5293	33.7647	53.1883	52.0431
154		90.1176		36.5451	17.9647	22.8353		34.1569	56.3491	25.8039	17.4196		17.5882	24.6824	11.1804	70.4392	20.2824	37.9608	49.3687	19.6667	23.1216	15.702
155		100.219		36.7451	20.6314	23.2667	22.2706	21.8118	64.3451	23.702	17.851		23.0627	21.9608	11.3725	45.7608	7.21176	21.6431	26.9804	32.2863		16.9176
156																9.23137
157		115.835		62.4236		22.6157				190.325				15.2588		71.1647	12.8	19.1412	2.07451
158														12.8863		34.1333	7.76471	13.4824
159	16.1412	78.6235	10.7765	44.1333	65.2667	55.5412	90.4314			63.6195	18.7451		50.9177	73.3451		55.4235	34.3137	26.3843	18.1922	20.5137	63.6902
160			74.2902			99.2627	82.4941	108.271			21.4314		93.8039	99.3923	49.3451	174.957	82.2588	250.699	109.98	68.149	127.125	44.6118
161					64.9765		59.4941									59.6863	45.2039
162	65.702	159.345	75.9059	78.7882	172.247	128.588	188.706	186.667		170.251	39.7059	174.737	136.298	173.734	30.2078	195.4	189.243	169.906	159.918	55.749	154.314	109.522
163		315.189		35.6745	366.737			101.663		176.157	96.2902	101.443	108.204	107.847	23.3882	128.235	77.0117	92.455	105.274	58.6078	27.8235	56.1764
164			15.3961			58.4079	52.051	47.8628								45.0157	5.96078	16.102	7.18824		40.0275
165			11.9686				69.4627	76.9019					53.5647		17.502	99.0354	12.6588	13.9333	9.46667	35.898		10.2627
166		68.0627			27.0745	47.8902	130.314	121.216				51.3019	46.2275	43.302		119.557	44.6353	49.1608	18.7137	25.6392		45.247
167		87.5999		38.6471		55.8235	45.0275	121.466					46.5059	92.0509		27.9137	15.8157	23.8196	2.8	26.1529		4.88235
168								61.2548								27.2235		19.6627	4.6549			10.1882
169																16.8902		5.70196
170			33.7647										42.7608			17.4431	9.03529	35.6588	17.8235
171								52.647						42.4235		15.2941	14.7608	11.149	31.2627
172	19.4353									31.2706					7.0549	19.2745		20.851	1.58431
173								43.8823								13.0824	6.34902	4.13333	25.9294
174		45.596			30.0588			37.2745		22.2039	33.3882	27.1608		18.3098		43.2667	8.66667	39.698	34.6039
175	92.6354	141.396	124.145	134.835	243.087	175.926	115.263	247.26	109.698	331.769	60.9333	121.243	110.074	134.09	110.216	127.733	7.04706	169.016	123.129	77.9176		18.4196
176	46.4235	161.545	55.1647	103.314	154.945	88.2666	397.835	535.38					272.585	102.784	10.298	295.02	177.722	390.701	120.823	96.1922	133.663	80.5255
177		109.321				38.7961	355.514			144.588		83.7803	35.5255			63.4275	9.16863	72.0471	50.3529			27.0275
178	36.6667	141.012			67.9255	49.5294		135.463		272.347	13.8784	104.843	51.3451	72.3176	30.8157	87.5216	28.5137	54.7804	41.5451
179										46.5961						19.8823			5.45098
180					41.7804			28.4667								15.0235
181																3.46274
182		53.949												91.5452		41.3961
183		88.0549	24.851			109.588	92.4979			58.1215	44.1882		128.408		34.8157	130.749	30.3922	169.255	54.3451	50.6863	29.2079	30.8941
184	41.2941	88.7019		59.3412	126.918	39.7412	52.1412	175.31			35.0471	58.204	149.431			119.553	15.702	35.7373	25.3608	41.0431	35.9333
185	43.7568	47.0314	78.7961		129.78	43.9412	48.0432	164.882		321.472		118.816	168.82	102.361		197.698	18.2039	118.165	20.5059	49.9608		23.2627
186	205.201	294.73	128.196	65.6432	372.741	251.028	810.912	234.656		542.706	100.102	311.609	212.185	188.632	116.969	222.416	195.251	316.149	148.753	126.871	149.377	54.5137
187						68.2313										10.5451	6.15686	14.5255	35.2353			29.1922
188			61.2157			48.3098		63.0548		33.3922	13.2941	50.3529	14.0824	55.3255	11.9176	50.4706	42.3372	30.7333	53.8274	45.5137	18.4784	11.8275
189			15.651					35.698								13.2824	2.57647	33.6157	19.7725	25.4431
190								33.6471		22.1726						28.3529	13.0706	34.1647	21.9765	37.0471
191								14.1608								8.70588	4.16078	18.4745	22.7686	17.9176
192			134.267			98.0746							111.78	34.9961		75.5215	62.2588	117.235		96.5059	74.251	58.0667
193		154.6				34.902		84.6392			49.0157	86.9961	115.647		23.3529	151.51	78.2118	80.8941	127.682	45.847	22.8275	6.58039
194		167.224	93.1608			43.1726		137.796			48.2039	84.5294	168.138	151.851		136.82	28.749	23.2353	66.1412	41.5451		9.96078
195						42.1569		142.035					167.412	76.6039	35.7412	129.376		31.2392	38.3255	83.5451
196	44.5177		153.918		78.6118	77.7412		79.3412	91.0276		160.204	77.4391	73.1647	32.6863	57.9569	162.604	10.349	163.51	85.3764	60.3411	19.7098	80.0039
197		220.416	140.855										37.8431	55.2353		59.0745		26.5098	25.2118
198					184.596											12.5137
199		93.4352				32.7686		79.1882					53			69.7647
200	79.9176	348.231	251.463		289.118	131.792	467.062	533.544		109.063		121.349	162.938	242.895	309.643	245.514	273.671	322.239	252.848	201.012	86.2823	249.138
201		507.223	134.494	479.32	462.862	476.799	616.328	422.09		530.788	286.761		369.392	191.514	167.604	430.349	165.306	332.788	149.423	271.828	164.82	89.8
202						70.8588		81.698					84.6784	27.4196		72.0666	31.7765	27.7294	35.0941	64.9882		28.8078
203					283.522			74.4196		317.99						77.4509	15.9176	37.498	25.1137
204			134.957	117.757		154.157		132.643					214.702		65.1372	170.667	34.8392	133.828	83.3647	186.428	165.114	55.9177
205							129.298									7.17647			1.74118
206								15.098								8.8902		9.48236
207			141.318			111.33	187.816	161.31			58.596		119.427	200.8	62.5725	145.941	20.5412	103.926	135.953	136.906	84.4705	44.1255
208			84.9608			249.573					153.279					24.8118	4.50588	83.6431	8.8549		79.5333
209					61.9451			96.1568								33.8588	4.44706	12.9137	18.5176	36.7765	20.4941	33.5373
210	138.451	490.881	301.435	313.279	420.439	304.349	263.306	487.204	40.2274	412.522	315.812	434.764	396.31	384.329	252.471	308.181	52.9647	454.333	198.777	330.243	247.671	341.765
211																16.9255			11.7333
212	84.3295	132.231	264.562	79.2196	219.926	169.047	139.757	168.428		187.51	137.8	203.189	185.996	68.3804	36.4745	150.929	45.0941	132.024	86.1882	77.298	72.9216	32.9137
213							62.5882	256.279	87.059	36.502	43.8157		59.1412	121.043	47.051	28.549		29.5569	73.3725	23.6078
214	15.7569	289.232	77.3803	50.4392	309.322	130.302	92.2117	143.294	59.2079	380.459	64.0236	82.6823	104.863	82.3804	27.2863	118.953	28.2941	144.93	75.1726	41.6706	118.604	38.7882
215																6.52941	9.03529	28.3961	28.8667
216			51.349					27.0667		44.298					47.3726	35.8	2.38039	242.424		53.9608		22.6863
217						48.3529										16.9569		28.1686	11.0275	32.2902
218																3.79608		7.7098	4.19216
219	97.4981	354.451	103.118	42.0118	321.337	469.709	758.944	868.135	18.7373	769.652	247.573	128.878	51.1843	254.389	270.448	501.658	406.134	265.181	391.687	133.31	157.341	177.945
220	114.506	1014.18	245.816	619.536	1076.45	506.481	585.591	530.619		345.009	231.738	388.766	369.098	472.27	118.847	488.306	475.25	1041.01	365.91	90.549	40.5568	486.693
221		369.522	214.53	137.376	275.738	298.243	448.133	285.318		489.937			190.122	43.2392	93.8275	282.393	166.945	278.22	167.031	158.734	111.643	150.874
222		100.651	121.263		51.2941	59.2392		124.364		216.412			20.6431	22.7725		77.2666	34.6627	19.8863	22.8941	60.7764
223		177.938	60.1372		55.4078	62.4196	2.64706	112.035	159.741	63.3372			66.2981	65.4863	39.3137	63.2275	36.2902	20.5137	69.7333	55.6196	38.3098	9.59608
224	1658.28	2619.22	2412.8	3929.4	3404.67	1243.65	2860.91	3071.28	28.1608	1921.6	1118.73	2978.2	1137.96	834.46	627.386	2339.81	1012.98	2136.45	940.413	1573.22	1613.93	1671.18
225	1058.6	2194.64	2147.63	1555.23	2385.55	1326.09	2226.04	1084.73	12.298	1555.77	923.495	1829.04	1189.65	703.986	869.785	1933.64	334.996	2190.43	377.408	905.741	1513.37	1220.29
226	244.824		209.643		167.381	483.967	549.418	353.549				498.022	146.012	51.6274	161.263	180.114	39.9843	120.471	57.3216	145.318		70.5686
227													105.172	50.2313	32.4157	37.4431		39.0706	64.3647
228	135.204	342.467	254.659		167.573	515.85						243.452	274.24			348.157	120.847	657.186	52.0197	117.933	174.612	163.651
229	144.957		541.128		905.621	790.331	1220.48	688.12		548.208			409.326	270.836	522.238	512.627	239.428	750.821	430.165	603.23	253.663	408.282
230	79.9372		97.2197			219.067			4.26667		113.016		131.353	60.1725	15.6902	191.447	8.58431	158.706	79.2588	179.342	130.937
231			187.659		365.251	412.533	487.885	384.372	134.032	492.514			109.718	112.184	169.64	274.467	37.4784	176.377	112.427	79.6706		63.4745
232	134.373			118.082	243.385	270.965		280.153	6.69412	227.005	78.8902		150.11		12.1176	190.114	85.5294	292.608	172.306	55.1333	206.118	57.7137
233	311.444	1420.14	190.232	325.761	1417.82	600.088	675.55	1211.43	6.6	481.11	209.683	411.233	384.361	1317.21	109.796	730.427	247.354	801.755	624.799	369.451	364.721	371.843
234		750.571	169.894	110.42	721.201	712.561	792.157	920.453	163.929	463.64			284.15	562.141	291.275	707.904	28.9922	564.308	514.761	92.396	79.4314	43.3137
235						58.5411	136.326	142.141	140.631				72.702	83.9804	53.9215	56.4549		35.6392	54.3215	107.525		44.5373
236						75.9529	52.8471									22.9608	3.70588	30.051	14.7725
237			209.149		65.6078	156.91	178.561	308.996					105.886	127.424	110.075	74.3882		83.3922	166.73
238	56.2471				299.231	295.455	299.918	231.875	9.51765	185.118	85.3843		119.098	157.244	132.345	192.812	40.1059	236.804	283.848	77.9136	60.0509	46.447
239				140.694		88.3726							86.8823	82.6941	38.698	90.5804	8.24706	67.3687	130.408	29.0706	81.2432
240	128.337		37.3765	101.937	272.412	321.882	243.718	210.13	7.25882	144.6	111.62	169.396	78.2196	113.306	74.1883	184.777	57.149	195.024	236.126	108.541	73.9294	58.702
241		242.711			91.5804	260.965	361.682	232.887	6.6902	43.3608	81.3411				12.8078	291.397	37.4118	261.589	161.176	78.2236	26.2235
242			46.4784				135.149		14.2471					70.0196	105.792	24.7608		34.6275	59.6118
243									53.3804	91.6235						18.4		17.9725	26.5137
244					353.576										86.1412	130.82		206.094
245						97.8	37.5804			158.569					47.5098	7.7451		8.74902	34.2667
246						160.679										17.2667			29.9804
247	263.839	796.494	428.525	199.902	1323.24	444.278	379.565	500.921	75.0825	721.371	229.11	397.189	202.84	267.843	257.922	281.765	254.307	479.43	349.306	246.412	110.235	319.129
248					281.765	130.024	97.4196	387.709	509.248	118.824	86.7294			53.7686	47.4235	77.5529	12.4039		41.7647
249	32.6823	427.011	119.094	252.393	414.458	320.345	216.04	353.972	64.7372	200.405	60.8313	119.318	82.0118	195.235	39.4235	188.577	109.612	196.628	224.334	219.804		224.93
250	28.6431		102.22			317.008	313.126	41.498	60.5921		49.553		58.2274	234.02	24.9255	257.561	43.3961	193.553	192.824
251	58.2863	238.993			226.675	151.902	305.263	135.126	175.11	111.294		100.996	61.2157	52.3843	76.7804	118.894	28.0275	108.2	191.236	92.396	40.2941	39.5333
252	197.624	723.461	135.89	237.789	746.983	201.396	483.344	433.482	207.793	316.111	193.412	74.2235	397.517	237.581	255.244	233.746	90.4706	406.317	328.859	268.73	35.6157	137.008
253						67.8667	227.808		34.3176		86.8236					67.1255	20.1412	105.996	101.847
254	28.7059	302.459	569.194	43.4863	472.866	711.974	720.546	708.783	21.898	399.111	175.333	85.3098	83.3843	127.945	47.2823	686.563	244.436	820.923	729.588	475.544		234.275
255	91.4078	300.244	256.079		290.73	312.102	269.895	278.31	0.5	143.659	73.498	134.678	166.636	230.161	56.8235	159.13	91.745	277.287	213.961	92.5882	38.0941	107.4
256						53.4627										8.94118		14.8549	25.949
257					42.8784	28.4039	74.7058	137.945	94.1491	21.5765	72.4117				30.7961	31.1216	25.5098	26.3059	47.1333
258	67.1491					92.4705	62.7608	38.7059	114.016	22.3216	18.3569		67.3059	58.6706	31.4157	28.8118	32.2274	38.7255	85.702			24.451
259	85.2275					112.871			107.898	46.1725	42.7019	216.389				11.1176	30.4902	25.7569	37.1177
260						71.4392	112.51	195.208	11.6039	228.401						25.2549	24.2784	42.5765	77.7019
261						95.7883	273.761									97.1412	48.0039	75.4431	99.2744
262		271.122	228.977	88.0274		248.009	186.701	116.659		217.655	150.608			298.216		226.001	173.196	168.91	134.121		24.7569
263								169.792	13.2118							112.188		139.251
264								956.96	394.682					777.468		900.57		615.009
265																191.106
266									119.627							44.6627		42.0706
267																11.9176
268																28.3176
269								93.4706	142.51							429.941
270								883.561	263.236					730.81		915.557		751.149
271		172.439	104.886			131.086	73.0393	74.153		146.573	179.137			202.581		86.6156	114.231	53.7177	41.9137		56.7882
272								265.494						209.13		299.216		189.487
273								309.933								275.788		91.4588
274								498.634								577.441
275	468.798	164.004	292.788	51.451	190.271	357.753	402.706	215.659	149.243	147.118	246.209	871.395	103.69	404	74.3255	163.016	112	237.691	280.142	114.651	67.9843	110.792
276	286.93	167.036	110.847	110.804	183.243	273.804	142.349	175.071	149.977	52.2078	145.377	627.592	239.585	185.224	78.4353	124.737	120.165	204.145	161.518	71.4509	204.051	85.7333
277	222.502	312.969	241.722	225.703	358.662	286.749	208.64	235.765		169.73	161.298	523.098	219.299	226.812	119.177	132.828	113.098	123.565	130.239	95.7607	91.5921	62.0039
278	92.9333	113.965			447.826	146.518	108.424	207.479	16.851	179.255	110.039	68.7529	94.7059	108.859		97.698	38.051	57.2588	56.549	44.9216		18.2784
279	80.3687	333.789	147.2	138.639	193.887	171.267	122.051	99.9333	36.3294	149.784	181.251	112.008	121.937	91.5764	191.581	107.337	109.074	140.251	67.5608	106.416	61.298	39.9882
280			36.1647		113.612					50.1686			46.5137		28.5804	16.2118	31.1216	50.7019	23.5059	41.8196		20.1608
281			29.9451													16.1412		25.302			45.3373	31.3569
282	60.3372					166.487	76.2157	116.235	4.52157		79.2549		49.6274	123.882	13.6353	26.1843	82.6824	13.4	57.9883	63.4392
283		552.251			519.885	377.142	289.852	321.701	47.5176	338.936			274.675	598.902		173.706	303.953	423.596	254.555	473.887		270.68
284	91.7607	242.899			178.455	124.282	58.1765	177.51	5.5451	102.216	106.372	175.545	115.267	189.13	48.9412	107.22	65.2824	77.2667	82.7412	66.6118	83.7411	43.0236
285	19.0353		164.871		120.165	121.502	57.1412	31.5098		85.8274			50.7137	69.7372		64.1686	16.9059	55.4313	77.4275	38.5215	23.8079
286	34.9098		167.667		312.58	111.239	48.0667	69.7215	5.46667	47.8471		72.1294	52.8235	45.0314	49.7216	51.5961	22.7216	37.9804	25.2431	71.4157	29.2039	39.4745
287	105.694		120.369			13.1882	71.4862	123.153	5.16078	47.4157		106.173	77.3921	77.5686		78.5804	67.3765	106.839	78.6941	32.6118	60.8157	65.4157
288	31.6784	164.091	50.1098	102.016	117.467	192.279	115.333	82.6745	23.5922	96.4626	27.8235	42.1804	100.49	118.82	117.361	118.886	40.9098	97.2667	111.831		50.0941	18.4471
289	40.4235		27.9177			101.471	145.447	203.565	54.6392			33.0745	48.949	56.3058	72.7725	35.9765	14.0118	37.2157	89.9019	49.0353
290		161.247	101.231				34.6667					39.1804				25.4275		25.8353	20.8588			43.7294
291	93.2117					97.0863	81.4314	115.98	45.7765	82.9842		72.1451	89.7726	40.7216	136.067	41.7686	35.702	21.2627	14.1882	24.7059	27.7137
292	47.5333	249.765	87.6235	58.2627	221.891	91.6	73.0196	184.126	25.6314	98.8156	25.7333	39.502	40.5569	54.702	57.6039	13.2745		47.1412	33.7882	99.4628		43.1255
293	46.6314	274.189	44.5373	65.9215	244.879	202.926	67.149	88.0666	58.7373	128.298	77.2274	180.636	140.483	115.102	31.7882	116.267	62.7843	136.024	103.714	45.6431	113.498
294			44.6392	28.3765		34.9412	18.3686	50.8353	12.3725	43.9059		33	63.7529	46.5804		31.7098	22.3412	36.9843	15.3255	36.4353
295						16.9333	42.851	60.1373	83.5961							10.6549		16.8823	4.07843
296	16.251					50.3451	14.7843	100.102	18.5059							22.5765		9.23921	13.4902
297		174.141	15.9333	42.7255	217.173	64.6353	62.898	120.835	123.714		33.302		30.3647	40.7882		26.4314		12.8314	2.10588
298		352.416	82.6274	34.1647	288.079		38.1098	51.3098	12.5647	130.4	34.1608		33.0627	13.0941	54.898	22.1608		15.6941	1.92157	74.6549
299	29.5451	390.913	108.447	94.051	250.444	358.914	269.765	386.804	16.5255	477.624	367.393	49.8117	251.805	164.577	307.577	303.318	193.804	223.4	239.181	39.6235	138.337
300	28.4941				33.7882	93.9725	125.251	141.988	7.2		46.7059	158.156	86.8981	75.8744	159.377	93.5999	57.5882	115.294	144.192	68.3295	36.3137
301	35.4039	159.859	33.2039	55.2941	382.858	64.2392	182.228	114.761	115.572	198.589	126.098	94.796	106.047	59.7098	88.0667	210.761	130.094	132.773	159.404	50.4117	21.7373	32.2824
302			24.5882		18.8118		35.5019	12.8235	48.2784	60.8667	25.1137		38.3255			13.2353		27.349	9.87451
303		326.129	136.212	351.725	455.199	162.459	178.969	176.177	8.33725	175.938	179.961	247.859	110.628	97.8511	25.3647	172.467	109.086	143.424	118.353	227.475	149.518	81.9726
304	402.848	381.764	104.004			123.314	128.329	173.581	10.1922	76.1647	51.2432		123.149	88.7177		65.8078		79.3687	86.2274	48.9843		71.1411
305					64.7803	53.1255	75.1333	53.7804		56.5372	37.5961		59.7373	32.8902		52.9961		38.4706	48.549	18.1373
306	84.0785		42.9098		82.8	150.616	111.074	185.855		395.503	42.6314		124.592	132.102	14.5804	145.843	61.5333	33.2745	45.2588	40.9647	60.4039	26.2078
307	99.4078		113.565		337.486	190.918	117.188	176.439		182.287	222.585	172.019	193.667	197.828	180.212	170.365	24.6157	117.929	119.718	105.353	102.219	59.4784
308		426.337		206.44	232.326			59.0824					80.2	58.3804		71.6314		86.9295	92.6863		17.1608	13.0471
309						160.926	126.455				15.0745			21.0941		14.2824		20.7333
310																24.5373	6.15686	19.7647	10.1216
311						102.655	39.3686	49.0314								13.6431		9.46667	7.10588
312									5.43921					24.0078		18.4039		18.4157	2.53333
313	44.5333		50.4628	22.4431		77.2274	75.6902		10.298	90.8626	100.11	106.78	56.5686	98.345	63.3412	42.8392	8.45882	33.5412	16.3176	43.5922	20.2471
314	19.5922		40.6784	53.0902	60.0549	73.1019	47.502	68.949	10.4588	73.2235	59.4431	84.2589	46.749	81.3097	48.1608	15.5922		24.0549	25.2627	20.7686
315			28.9255	55.9961		23.698	25.0667	124.929	21.898	52.7333		36.0078	32.2627	37.3961	50.0745	23.5333		19.5059	9.35686
316	74.2197	103.886		98.1961		140.89	137.133	156.486	194.086	133.749	65.2157	129.435	63.4118	58.7922	36.8392	61.1412	14.2431	94.5255	55.3373	58.8235	32.4706	28.0235
317			93.004		329.62	161.832			13.8941				133.388	63.1334		92.2431	17.5255	128.494	81.451	63.7294		37.7412
318	64.1255	127.408		180.894	333.459	203.193	134.326	367.22	4.61961	157.235	166.608		132.808	49.9529	203.479	184.683	37.3255	171.318	137.365	62.204	155.561	47.098
319			34.1686		599.183	100.537	78.7412	179.263	48.4941	148.396	131.714		90.0392	84.502	15.8431	109.91	13.9843	81.1294	46.9412	41.9647
320			29.7255										81.3765			27.6196	8.83137	47.698	34.3255
321	77.3137	721.719	29.2784	301.149	221.024	267.988	87.9529	198.714	61.6274	111.792	106.314	330.957	138.518	187.957	104.745	164.961	115.973	162.239	107.29	61.047	49.3334	9.33333
322	48.149	252.738	184.083	223.052	330.851	188.169	170.126	205.792	10.6196	437.624	170.295	153.851	161.679	164.24	71.2313	294.757	64.1451	256.153	98.1646	95.0314	142.988	58.1333
323		328.189		212.593	547.43	108.228	108.137				89.6823		140.255	52.251		108.839		90.9883	41.6157	89.047	54.2549	71.5725
324						32.7686										12.1686	4.36078	17.7098	13.0471
325																8.63922	3.29804	11.1451	7.81569
326									16.9961							6.36471
327			60.8785	39.8588		24.4863	69.7373		33.1333					45.5726		18.1176		40.9568	27.7804	64.2236
328																9.09804		12.2353	3.04314
329									72.5961							10.0235		16.6431	1.01961
330																5.64706
331	130.612	750.351	195.506	598.74	1110.78	272.475	290.102	826.708		1029.34	137.185		469.109	201.506	219.016	301.632	164.392	463.046	160.463	223.84	160.741	134.479
332			95.8824		92.1413									29.498	38.4235	59.8039	9.66274	34.2745	42.2706	42.0627		65.7255
333																6.90196	11.5686
334		73.5529														31.1882	6.22353		6.1451	80.3961	49.0235
335		101.341		18.302	52.2	52.3059	105.863	111.843	40.3294		7.25098	28.1177	48.7608	45.3569	86.0549	151.133	15.7608	91.604	115.894	32.0157	11.4431
336							48.9843	11.1804	25.651				32.7412			12.749	6.49412	3.83922	9.24314
337								11.1569	21.1843							4.67451		6.43529	4.2902
338							47.6275		59.6274					13.3059		3.74118		11.2471	2.51765
339							42.6549									45.7608	11.6392	32.2314	40.7412
340			57.7961			45.3647	76.651	22.9804			8.28235		8.92941	33.9333	12.9451	36.9529	27.2314	27.498	45.6745	26.651	44.3608
341																6.6
342																6.58039
343		124.785	66.6078		69.8	58.8196	472.199									88.6903	80.2352	50.9882	90.4078	47.9177	122.965	6.69804
344		287.012		269.291	330.361	107.412							223.581			68.0196	29.1412		28.1412		209.385
345			15.1176									23.0588		16.6		16.4902
346																3.96863		5.84314	1.10196
347	25.7569							25.3216								8.92549		6.26274	4.70588
348																8.43922		6.89412	0.960784
349																21.1137
350						23.7961										17.4471
351																13.5843
352																19.3686
353											27.7765					11.9098	7.58824		23.2353
354												50.9176				11.3686		32.4941			57.4392	24.9451
355																10.698
356				117.341		142.114	66.2195						45.349			91.0744		24.5255		36.4157	93.5019
357			40.6196			77.6901										46.4039	10.8314	15.6275	16.7608
358																14.7922			37.4431
359									102.122							20.902
360	73.7295		76.6549			130.773	38.9608	18.6353	13.1843	23.702	192.157		169.659	76.7019		84.6784	11.549	22.9373	18.2471		221.675
361										20.9333	30.1961					16.949	10.549
362			26.5765			88.753		91.7176	15.5176					77.8235		48.247	58.051	42.1882	7.22353	10.2745
363			66.4275			53.1176							112.918			11.8078	18.1255		1.58824		132.353
364			34.6784	33.4392		42.7176	82.7176		30.6314	12.5961	154.514			58.0157	78.1608	10.7373	34.1529	17.4431	21.7333	51.1921
365										32.5882	23.5176					16.6745
366			12.0471	28.0353	107.588	81.2509	49.7176	86.5372	4.86275		34.6471				109.188	31.6549	18.8		14.7373
367							34.7686	43.7255		13.3255	28.5216					21.9882	21.6078	6.2	13.3686
368																14.8471	10.4784
369	43.4039			86.7294	53.9137	28.2196	41.4157	192.745	42.7215	72.5804	87.9255	91.9882	58.3843	32.5333		115.49	101.255	103.118	0.996078	13.5059	67.7843
370	35.2392		241.887			244.267		46.5647	18.3098	90.6784	93.447			45.0196		39.5961	11.2667	18.3333	0.862745	58.545	215.463
371						121.424	65.3647	11.7529		16.1961	117.627				147.161	148.31	116.31	10.6745	36.2471		124.012	64.8863
372								71.9216		79.6745						28.5412	14.098
373				54.0785												25.9373
374																30.5804
375						93.1843										15.5686	21.3137
376	35.0627	125.545	44.3137	54.7647	53.2667	93.0157	119.698	66.7412	266.785	54.9019	106.451	316.891	68.8706	25.6039	59.8667	100.302	61.1255	69.1294	88.0941	38.5883	106.647
377	25.7255		99.9176	53.8393		120.82		101.235	5.8549	83.9685	27.5765		51.7804	36.9608	16.2941	46.8353	33.898	44.8039	46.8196	60.1568
378	16.4078			41.6274	280.228		53.0353	36.3451	17.1137	48.9177				20.3451		25.5137	23.9372	9.44706	5.32549
379						60.2118	21.749	10.0471	30.1137		23.3176			18.1569		9.81176		13.1765	17.8863
380																8.02745	14.3961	24.3961
381						45.8431		24.549	135.148		81.5568					20.3137	18.0353	39.6	100.937
382						114.616				83.8117				79.8509		6.19216		21.7451	21.8039
383	105.274		37.353					27.3373	37.3451				81.302			80.7844	11.1569	41.2706		155.855
384							90.4039		41.3569							13.7137		42.7725	36.8549
385			227.463				251.711	65.5137	15.3961		106.674					40.4667	33.1294	46.2745	89.3686
386								41.4118		13.3294						7.19608		10.1961	0.956862
387						66.3412	62.2431	30.8471	55.2901	24.2353						11.8196	16.8902	23.4471	6.80784
388			91.0432													12.0039		13.1882
389									2.26667							29.0157	63.5333	24.7529	2.09804
390																9.17647
391																8.3098			9.47451
392																12.8118		24.5098	14.1765
393			61.9725			74.2235	37.3098	18.0431	8.23529	6.61176	49.3921			25.9176	82.9491	28.0549	2.17255	11.1961	77.4118			32.1255
394			91.3883								37.1334		47.8667		14.4314	67.3922		34.5059	12.1059		41.2039	40.1804
395						131.369	96.2117	141.274	17.6588							4.85098	9.52157	25.8902	50.5961
396							91.3882	130.906								6.0549			24.3098
397	288.821				403.917								524.486	372.482		545.281	143.875	209.165	137.396	524.395	263.451	342.663
398																26.4431	33.5804	52.6196
399													53.4392	59.7098		15.6078	5.38823	29.6706	12.6039
400								89.5335								20.0235
401						66.549		34.6784								48.3412		8.28627
402																9.41177		10.0588
403								6.34902								2.78431
404																6.22353
405							66.0431									15.2745			5.21569
406																6.1451
407								99.7842			22.1647					24.1961
408	92.3411	187.287	100.259	58.3922	58.7059	92.0941	58.3569	80.5686	299.155	93.7372	53.4823	129.945	70.1607	102.529	46.9412	79.3921	94.9686	99.9138	34.7726	59.4706	41.0039	30.8706
409								19.5059		28.5098						47.3843	22.6549
410						95.2235					78.0196					23.7921	10.8902	7.31372	30.3333
411																9.48235	11.9922
412	49.9216		23.5529			124.086		172.635	237.536	51.2745	65.3451		57.098		15.8549	29.8745	38.9804	51.7451	8.63529	42.5843
413							36.7686		47.3451					10.5098		10.2275
414								82.0902								10.7137			2.41961	30.0745
415	488.26		570.874			174.771	283.178						236.136		141.153	336.467	356.605	311.906
416	17.498				51.5726			26.9647	58.9137	25.3177	10.5843					12.8431	27.7804	56.7921
417						159.843		36.5608						25.9961		49.9216		55.7765
418											42.4078					56.7019		41.3373
419																36.9372
420				116.796							189.004					149.82		64.3843
421											183.408					117.231
422																103.055
423																85.3725
424																36.2392
425								174.816								10.9059			40.9725
426							72.8549	101.655						69.7294		14.3961	4.07843	24.7176	7.8902
427																147.381		104.451
428														14.451		14.1804		7.6549
429											25.2353				24.0706	11.5216
430														22.9137		10.0706		14.451	1.72941
431	14.7922	152.953				18.9804	26.9608	12.5333	11.3176		21.1608		15.8784			25.6902		21.9569	1.4549
432							247.793									69	31.3726	54.3804	86.0666
433																41.651			50.6274
434																14.3608		59.6941	13.6	24.5137
435														28.1765		16.1137
436							8.44314		150.828							7.66667
437							27.4863				11.9373			32.5059		6.67451	6.34902	8.48627	3.5098
438		168.306				26.9294			13.5882		11.0392	74.9883	23.2353	16.3373		16.2275		21.3255	0.756863	39.447
439						75.7647				23.1176				47.8902		13.3725		12.298	2.81569
440								12.5725								7.05882	9.67059	11.0275
441					26.6353		30.5294	11.7961	110.043		21.7569			12.9882		8.82353		7.07451
442																7.2902	15.4275		1.88235
443		84.9607			46.4392		17.4824	8.84314	127.585							8.64314		9.40392
444			33.6431					160.408						42.1451		6.58431		11.0941
445																11.3373		9.86667	2.97647
446																3.73725
447																8.59216
448													40.6666			6.43922		13.8392	3.78039
449							40.7569									9.51765		4.63137	4.5098
