# Supplementary material for: Applying of Hierarchical Clustering to Analysis of Protein Patterns in the Human Cancer-Associated Liver
Source: PLoS One. 2014 Aug 1;9(8):e103950. doi: 10.1371/journal.pone.0103950 (PMC4118999; doi:10.1371/journal.pone.0103950)
Supplement: Data Analysis Script S1 — R script for statistical data analysis (process.r). (R) [file pone.0103950.s005.r]

.Options$verbose = TRUE;
options(error=recover)
library(e1071);

DAT=read.table("datanew.tab",sep="\t",header=T,as.is=T);  
outprefix="2de.";
dat=DAT[,-c(15,   17,18,20)];  #remove gel4 and replicates of gel6
rownames(dat)=dat[,1];
dat=dat[,-1];
dat=as.matrix(dat);
dat[which(is.na(dat))]=0;
dat[which(dat>0)]=1;
dat=dat[-which(rowSums(dat)==0),]
dist.mtx=hamming.distance(t(dat));
plot(hclust( as.dist(hamming.distance(t(dat))),method='ward'))

#Coefficient of variation
 DAT=read.table("datanew.tab",sep="\t",header=T,as.is=T);
 dat = DAT[ ,grep("gel_6",colnames(DAT))]
 dat = apply(dat,2,function(x) { x/sum(x,na.rm=T) });
 which0 = which(apply(dat,1,function(x){length(which(is.na(x))) })==0)
 hist(apply(dat[which0,],1,function(x) {sd(x)/mean(x) }),30,main="Coef variation",xlab="")
 
# checking reproducibility
 dat=read.table("all6gels.tab",sep="\t", header=T, as.is=T); dim(dat);
 dat=dat[,-1] 
 ind = which(dat[,1]>1500); dat=dat[-ind, ]; 
 dat = t(apply(dat,1,function(x) { x/colSums(dat,na.rm=T) }));    
 for(i in 1:(ncol(dat)-1)){
   for(j in (i+1):ncol(dat)){
     x=dat[,i]; y=dat[,j]; xlog=log10(x); ylog=log10(y);
	 r=cor(x,y,use="complete.obs"); rlog = cor(xlog,ylog,use="complete.obs");
     
	 pdf(paste(colnames(dat)[i]," vs ",colnames(dat)[j],".pdf",sep=""));
	 plot(x,y,main=paste(colnames(dat)[i]," vs ",colnames(dat)[j]," r=",r," rlog=",rlog, sep=""), log="xy");  grid(col="darkgrey");
	 mod=lm(y~x); modlog=lm(ylog ~ xlog);
	 abline(modlog, lwd=2)
     dev.off()
     
	 pdf(paste("qq ",colnames(dat)[i]," vs ",colnames(dat)[j],".pdf",sep=""));
	 res.qq = qqplot(x,y,log="xy",main=paste(colnames(dat)[i]," vs ",colnames(dat)[j],sep=""));  grid(col="darkgrey");
	 modqq = lm(log10(res.qq$y) ~ log10(res.qq$x) +0);
     abline(coef=c(0,1),lwd=2);
	 dev.off();
   }
 }
