# Supplementary material for: Applying of Hierarchical Clustering to Analysis of Protein Patterns in the Human Cancer-Associated Liver
Source: PLoS One. 2014 Aug 1;9(8):e103950. doi: 10.1371/journal.pone.0103950 (PMC4118999; doi:10.1371/journal.pone.0103950)
Supplement: Data Analysis Script S2 — Perl script for spot preprocessing (match_gels.pl). (Pl) [file pone.0103950.s006.pl]

use Cwd;
use Getopt::Long;  
use Data::Dumper; # debug

sub help{
  print "Prints spot values for a set of gels with reference gel.\n";
  print "Match lists for all spotlists(incl. reference gel) must be present.\n";
  print "NB! spotlists and matchlists must have the same names \n";
  print "For reference gel matchlist must also be present\n";
  print "Usage:\n";
  print " -m subdir with match lists\n";
  print " -s subdir with spot lists\n";
  print " -e extension for matchlists and spotlists. Default - tab\n";
  print " -r filename(including extension!) of reference gel (in spotlists)\n";
  print " -i 1-based index of column to print from spotlists (default 13)\n";
}

sub process_file {
  my $file=$_[0];   # assigning parameters
 
# reading matchlist for corresponding spotlist 
  my %MATCH=(); # key - spotid on curr gel, value - spotid on reference gel
  my $matchfile="./".$MATCHDIR.'/'.$file;
  open (INFILE, $matchfile) or die ("Error opening $file matchlist");
  my $count=0;
  while (<INFILE>) {
    $str=$_; chomp($str); $count=$count+1;
    if($count<3) {next; } # always skipping first two lines
    my @line=split(/\t/,$str);
    my $target=$line[0];
    my $reference = $line[1];
    $MATCH{$target}=$reference;
  }
  close(INFILE);

# reading spotlist
  my $spotfile="./".$SPOTDIR.'/'.$file;
  my %dat=();
  open (INFILE, $spotfile) or die("Error opening $spotfile");
  $count=0;
  while (<INFILE>) {
    $str=$_; chomp($str); $count=$count+1;
    if($count<2) {next; } # always skipping the first line
    my @line=split(/\t/,$str);
    my $spotid=$line[0];
    my $val = $line[$IND-1];
    
    my $ref_spotid=$MATCH{$spotid};
    if ($ref_spotid eq '') { next; } # no match for current spot in reference gel
    $DAT{$ref_spotid}{$file} = $val;
  }
  close(INFILE);
}

#--------------------- main part --------------------------------
# GLOBAL VARIABLES
  $MATCHDIR = undef;           # subdir with matchlists
  $SPOTDIR = undef;            # subdir with spotlists
  $REFGEL = undef;             # name of reference gel
  $EXTENSION = "tab";          # extension of spotlists and matchlists
  $IND = undef;                # 1-based index which column print from spotlist

  GetOptions ('m=s'   =>    \$MATCHDIR,
              's=s'   =>    \$SPOTDIR,
              'e=s'   =>    \$EXTENSION,
              'r=s'   =>    \$REFGEL,
              'help|?|h' => \$help );
  if($help) { help(); exit;} 
  if(!($MATCHDIR)) { die   "please specify -m subdir with matchlists"; }
  if(!($SPOTDIR))  { die   "please specify -s subdir with spotlists"; }
  if(!($REFGEL))   { die   "please specify -r filename of reference gel (in subdir wih spotlists)"; }  
  if(!($IND))      { $IND=13; print "# column index from spotlists ommited, set to: $IND \n"; }
  
  $srcdir=cwd();  # cwd=get working directory
  $srcdir=~s/\//\\/g; #replace / to \

  opendir(DATADIR, "./".$SPOTDIR."/") or die ("Error opening directory $SPOTDIR");
  @SPOTFILES=grep(/\.$EXTENSION$/i, readdir DATADIR);
  $NFILES=@SPOTFILES;
  if($NFILES==0) { print "no gels with extension $EXTENSION found in subdir $SPOTDIR\n"; die; }
    else {  print "# found $NFILES gels. Reference : $REFGEL\n"; }

# read spotids of reference gel 
  %DAT=(); # hash of hashes. key - spotid of ref gel. 
           # Value - another hash, containing gelids(keys) and values
  my $spotfile="./".$SPOTDIR.'/'.$REFGEL;
  open (INFILE, $spotfile) or print("Error opening $spotfile");
  my $count=0;
  while (<INFILE>) {
    $str=$_; chomp($str); $count=$count+1;
    if($count<2) {next; } # always skipping the first line
    
    $str =~ s/^\s+//; $str =~ s/\s+$//; #trim spaces
    if($str=='') {next;}
    
    my @line=split(/\t/,$str);
    my $spotid=$line[0];
    if ($spotid eq '') { die ("spotid = NULL for line $str file $spotfile") };
    my $val = $line[$IND-1];
    foreach $file(@SPOTFILES) { $DAT{$spotid}{$file} = ""; } # for each spot all files must be filled
    #$DAT{$spotid}{_REFERENCE_} = $val;  #after clearing - copy info about reference gel
  }
  close(INFILE);
  # debug print Dumper(\%DAT);
 
# process each spolist
  foreach $file (@SPOTFILES){ process_file($file) }; closedir(DATADIR);
 
 # debug print Dumper(\%DAT);
 
# print header - gel names
  @spotids = sort { $a <=> $b }keys %DAT;  #sorting numerically spotids
  my $ref = $DAT{$spotids[0]};  #take first spot 
  my %gel= %$ref;
  print "spotid";
  my @gels = sort keys %gel;
  foreach $gel(@gels) { print "\t$gel";};
  print "\n";

# print data 
  foreach $spotid(@spotids) {
    my $ref = $DAT{$spotid};
    my %gel= %$ref;
    print "$spotid";
    my @gels = sort keys %gel;
    foreach $val(@gels) { print "\t".$gel{$val};};
    print "\n";
  }
  print "#Work is finished";
